# Supplementary material for: Heat Shock Protein 70 Improves In Vitro Embryo Yield and Quality from Heat Stressed Bovine Oocytes
Source: Animals (Basel). 2021 Jun 16;11(6):1794. doi: 10.3390/ani11061794 (PMC8235242; doi:10.3390/ani11061794)
Supplement: Supplementary file 1 [file animals-11-01794-s001.zip]

Archive with 1 entries (1 files):
- animals-1209867-supplementary.pdf
